# Supplementary material for: Prognostic significance and biological implications of SM-like genes in mantle cell lymphoma
Source: Blood Res. 2024 Oct 17;59(1):33. doi: 10.1007/s44313-024-00037-3 (PMC11486876; doi:10.1007/s44313-024-00037-3)
Supplement: Supplementary file 2 — Supplementary Material 2. [file 44313_2024_37_MOESM2_ESM.xlsx]

## Sheet: Supplementary Table 1
Supplementary Table 1. Baseline characteristics of LSM.index-low and LSM.index-high MCL patients.
	level	Overall	LSM.index-low	LSM.index-high	p
n		123	62	61
status (%)	Alive	43 (34.96)	29 (46.77)	14 (22.95)	0.0098
	Dead	80 (65.04)	33 (53.23)	47 (77.05)
Follow time (mean (SD))		2.678 (2.832)	3.275 (3.337)	2.071 (2.059)	0.0178
LSM4 (mean (SD))		10.823 (0.434)	10.588 (0.338)	11.062 (0.390)	<0.0001
LSM5 (mean (SD))		9.304 (0.658)	9.208 (0.573)	9.402 (0.727)	0.1036
LSM1 (mean (SD))		11.130 (0.444)	10.926 (0.276)	11.338 (0.486)	<0.0001
LSM7 (mean (SD))		12.318 (0.396)	12.280 (0.421)	12.356 (0.369)	0.2853
LSM6 (mean (SD))		11.280 (0.480)	11.177 (0.416)	11.384 (0.521)	0.0163
LSM2 (mean (SD))		10.685 (0.507)	10.406 (0.469)	10.969 (0.371)	<0.0001
LSM8 (mean (SD))		9.404 (0.381)	9.587 (0.317)	9.218 (0.350)	<0.0001
LSM3 (mean (SD))		6.451 (0.931)	6.785 (0.671)	6.112 (1.035)	<0.0001
LSM14B (mean (SD))		6.579 (0.959)	6.615 (0.961)	6.542 (0.965)	0.6729
LSM14A (mean (SD))		12.136 (0.352)	12.227 (0.371)	12.043 (0.308)	0.0033
LSM12 (mean (SD))		8.298 (1.258)	8.589 (1.259)	8.002 (1.196)	0.0091
LSM10 (mean (SD))		10.497 (0.433)	10.452 (0.428)	10.544 (0.437)	0.2396
LSM11 (mean (SD))		6.376 (1.179)	6.205 (1.243)	6.550 (1.092)	0.1045
CCND1 (mean (SD))		12.797 (0.900)	12.784 (0.856)	12.810 (0.950)	0.8753
SOX11 (mean (SD))		11.904 (1.550)	11.784 (1.708)	12.026 (1.375)	0.3875
MKI67 (mean (SD))		8.922 (1.182)	8.555 (1.248)	9.296 (0.988)	0.0004
TP53 (mean (SD))		10.359 (0.736)	10.408 (0.606)	10.310 (0.850)	0.4651

## Sheet: Supplementary Table 2
Supplementary Table 2. Univariate and multivariate Cox regression analyses of the clinical and molecular characteristics of Mantle Cell Lymphoma (MCL).
name	desc	stats	HR (univariable)	HR (multivariable)
LSM.index.group			2.24 (1.41-3.57, p<.001)	2.20 (1.35-3.57, p=.001)
LSM14B	Mean ± SD	6.6 ± 1.0	1.07 (0.84-1.35, p=.601)
LSM14A	Mean ± SD	12.1 ± 0.4	0.55 (0.26-1.15, p=.112)	0.84 (0.39-1.83, p=.658)
LSM12.00	Mean ± SD	8.3 ± 1.3	1.00 (0.86-1.16, p=.974)
LSM10.00	Mean ± SD	10.5 ± 0.4	1.26 (0.74-2.16, p=.396)
LSM11.00	Mean ± SD	6.4 ± 1.2	1.15 (0.92-1.44, p=.210)
SOX11	Mean ± SD	11.9 ± 1.6	0.95 (0.81-1.12, p=.556)
TP53	Mean ± SD	10.4 ± 0.7	0.76 (0.54-1.07, p=.112)	0.78 (0.56-1.08, p=.130)
